# Supplementary material for: Determination of Seven Antidepressants in Pericardial Fluid by Means of Dispersive Liquid–Liquid Microextraction and Gas Chromatography–Mass Spectrometry
Source: J Anal Toxicol. 2021 Jan 7;46(2):146–56. doi: 10.1093/jat/bkab003 (PMC8866815; doi:10.1093/jat/bkab003)
Supplement: bkab003_Supp [file bkab003_supp.zip]

Archive with 1 entries (1 files):
- jat-20-3280-File002.doc
